# Supplementary material for: Serum Metabolomic Signatures Indicate Oxidative Membrane Lipid Remodeling in β-Thalassemia
Source: Metabolites. 2026 Mar 5;16(3):170. doi: 10.3390/metabo16030170 (PMC13027618; doi:10.3390/metabo16030170)
Supplement: Supplementary file 1 [file metabolites-16-00170-s001.zip]

Archive with 1 entries (1 files):
- metabolites-4120977-supplementary.pdf
